# Supplementary material for: Trichoderma asperellum L. Coupled the Effects of Biochar to Enhance the Growth and Physiology of Contrasting Maize Cultivars under Copper and Nickel Stresses
Source: Plants (Basel). 2023 Feb 20;12(4):958. doi: 10.3390/plants12040958 (PMC9960312; doi:10.3390/plants12040958)
Supplement: Supplementary file 1 [file plants-12-00958-s001.zip]

Archive with 1 entries (1 files):
- plants-2175106-supplementary.pdf
